# Supplementary material for: Dataset of allele and genotype frequencies of five polymorphisms candidate genes analyzed for association with body mass index in Russian women
Source: Data Brief. 2019 Dec 9;28:104962. doi: 10.1016/j.dib.2019.104962 (PMC6931107; doi:10.1016/j.dib.2019.104962)
Supplement: Multimedia component 1 [file mmc1.xlsx]

## Sheet: suppl
ID	rs1514175	rs713586	rs887912	rs2241423	rs12444979	Age	Height	Weight	BMI
1	CC	CT	GG	GG	CC	26	1.56	55	22.6003
2	CT	TT	GG	AA	CC	26	1.71	65	22.2291
3	CT	CT	GG	GG	CC	34	1.71	71	24.281
4	CT	TT	GG	GA	CC	32	1.61	82	31.6346
5	CT	CT	GG	GG	CC	31	1.64	64	23.7954
6	CT	CT	GG	GG	CC	34	1.7	78	26.9896
7	CC	TT	GG	GG	CC	31	1.63	48	18.0662
8	CT	CT	GG	GA	CC	34	1.7	68	23.5294
9	CC	TT	GG	GA	CT	31	1.55	54	22.4766
10	CC	CT	GG	GA	CC	31	1.64	63	23.4236
11	CC	TT	GG	GA	CT	35	1.67	74	26.5338
12	CT	TT	GG	GG	CC	33	1.52	52	22.5069
13	CC	CT	GG	GA	CT	32	1.54	78	32.8892
14	TT	TT	GG	GG	CC	34	1.58	60	24.0346
15	CC	CC	GG	GA	CC	33	1.67	60	21.5139
16	CC	CT	GG	GG	CC	26	1.68	65	23.03
17	CT	CT	GG	GA	CC	31	1.65	70	25.7117
18	TT	CC	GG	GG	CC	19	1.65	78	28.6501
19	CC	CC	GG	GA	CC	28	1.78	67	21.1463
20	CC	CT	GG	GA	CC	26	1.71	65	22.2291
21	CC	CT	GA	GG	CT	26	1.56	102	41.9132
22	CT	CT	GG	GA	CC	20	1.7	68	23.5294
23	CT	CT	GA	AA	CT	35	1.65	101	37.0983
24	CT	CC	GG	GG	CC	35	1.63	99	37.2615
25	CT	CC	GG	GG	CC	25	1.56	84	34.5168
26	CC	TT	GG	GG	CC	21	1.56	56	23.0112
27	CC	CT	GG	GG	CT	26	1.59	60	23.7332
28	CC	CT	GG	GA	CC	28	1.64	92	34.2058
29	CC	CT	GG	GG	CC	30	1.64	64	23.7954
30	CT	CT	GA	GG	CT	29	1.64	87	32.3468
31	CT	CT	GG	GA	CC	32	1.69	92	32.2118
32	CC	CT	GG	GG	CC	30	1.64	64	23.7954
33	CC	CT	GG	GA	CT	20	1.63	64	24.0882
34	TT	CT	GG	GG	CT	22	1.58	56	22.4323
35	TT	TT	GA	GG	CC	20	1.64	71	26.398
36	CT	CT	GG	GA	CC	21	1.57	52	21.0962
37	CC	CT	GG	GA	CC	27	1.6	58	22.6562
38	CC	CC	GG	GG	CC	35	1.56	67	27.5312
39	CT	CC	GG	GG	CC	34	1.55	74	30.8012
40	CC	CT	GG	GG	CT	26	1.65	75	27.5482
41	TT	CT	GG	GG	CC	21	1.66	60	21.7738
42	CC	CC	GG	AA	CC	19	1.55	54	22.4766
43	CC	CT	GG	GA	CT	30	1.68	88	31.1791
44	CT	TT	GG	GG	CC	24	1.7	102	35.2941
45	TT	TT	GA	GG	CT	19	1.51	47	20.6131
46	TT	CC	AA	GA	CT	33	1.6	74	28.9062
47	CT	TT	GG	GG	CT	18	1.59	60	23.7332
48	CC	CC	GG	GA	CC	20	1.5	56	24.8889
49	TT	CT	GG	GG	CC	29	1.73	83	27.7323
50	TT	TT	GG	GG	CC	23	1.62	60	22.8624
51	CC	CC	GA	GG	CC	23	1.65	80	29.3848
52	CT	TT	GA	GG	CC	32	1.67	65	23.3067
53	CT	CC	GG	GA	CC	29	1.6	59	23.0469
54	CT	TT	GG	GA	CC	33	1.76	105	33.8972
55	CC	CC	GG	GG	CC	25	1.7	65	22.4913
56	CT	CT	GG	GG	CC	20	1.71	57	19.4932
57	CT	CT	GG	GG	TT	36	1.58	76	30.4438
58	CT	CT	GG	GG	CC	21	1.68	83	29.4076
59	CC	CT	GG	GG	CC	21	1.6	72	28.125
60	TT	CC	GG	AA	CC	29	1.64	61	22.68
61	CT	CT	GG	GA	CT	27	1.56	51	20.9566
62	CT	TT	GG	GG	CT	30	1.55	54	22.4766
63	TT	TT	GG	GG	CC	28	1.65	57	20.9366
64	CT	TT	GA	GA	CC	25	1.63	59	22.2063
65	CC	CC	GG	GG	CC	24	1.54	56	23.6128
66	CT	TT	GG	GG	CT	27	1.58	60	24.0346
67	CC	TT	GA	GG	CC	28	1.5	56	24.8889
68	TT	TT	GG	GG	CC	26	1.73	80	26.7299
69	CT	CT	GG	GG	CC	29	1.61	58	22.3757
70	CT	CC	GG	GG	CC	35	1.71	80	27.3588
71	CT	TT	GA	GG	CC	18	1.56	85	34.9277
72	TT	TT	GA	GA	CT	18	1.64	64	23.7954
73	CT	TT	GA	GG	CC	19	1.63	65	24.4646
74	CC	TT	GG	GG	CC	23	1.7	59	20.4152
75	CC	CT	GG	GG	CC	22	1.62	60	22.8624
76	CC	CT	GG	GG	CC	25	1.71	64	21.8871
77	CC	CT	GG	AA	CT	25	1.74	100	33.0295
78	CT	TT	GA	GG	CC	26	1.7	90	31.1419
79	CT	CC	GG	GA	CC	26	1.68	67	23.7387
80	CT	CT	GA	GA	CT	21	1.67	80	28.6851
81	CC	CT	GA	GA	CC	20	1.69	57	19.9573
82	CC	CT	GG	GG	CC	24	1.58	85	34.049
83	CC	CC	GG	GG	CC	23	1.7	68	23.5294
84	CT	CT	GG	GA	CT	36	1.64	100	37.1802
85	CC	TT	GG	GG	CC	25	1.57	70	28.3987
86	CC	CC	GG	GA	CC	26	1.6	55	21.4844
87	CC	CT	GA	GG	CC	32	1.65	94	34.5271
88	TT	TT	GA	GG	CC	20	1.6	50	19.5312
89	CC	CT	GG	GA	CC	24	1.6	100	39.0625
90	CT	CT	GG	GA	CC	27	1.68	58	20.5499
91	CT	CT	GA	AA	CC	25	1.69	69	24.1588
92	CC	CT	GG	GA	CC	22	1.71	110	37.6184
93	CT	CC	GG	GG	CC	25	1.67	62	22.231
94	CC	CT	GG	GA	CT	27	1.58	53	21.2306
95	CC	CT	GA	GG	CC	21	1.66	68	24.677
96	CC	CT	GA	GA	CC	26	1.57	71	28.8044
97	CT	CC	GA	GG	CC	21	1.61	60	23.1473
98	CT	TT	GA	GG	CC	23	1.69	73	25.5593
99	CT	CC	GG	GG	CC	23	1.61	58	22.3757
100	CC	CT	GG	AA	TT	35	1.7	83	28.7197
101	CT	CT	GA	GG	CC	20	1.66	61	22.1367
102	TT	CT	AA	GG	CC	19	1.58	50	20.0288
103	TT	TT	GA	GG	CC	23	1.58	50	20.0288
104	TT	TT	GG	GG	CC	24	1.65	60	22.0386
105	CC	TT	GG	GG	CT	26	1.69	61	21.3578
106	CC	TT	GG	GG	CT	28	1.66	60	21.7738
107	CC	CC	GA	GA	CC	33	1.7	68	23.5294
108	CC	CT	GG	GG	CT	24	1.66	55	19.9594
109	CT	TT	GG	GG	CC	28	1.7	85	29.4118
110	CT	TT	GA	GG	CC	24	1.68	55	19.487
111	CC	CT	GG	GA	CT	21	1.68	54	19.1327
112	CC	CT	GG	GA	CC	29	1.71	75	25.6489
113	CT	CT	GA	GG	CC	26	1.58	55	22.0317
114	CT	CT	GG	GG	CC	24	1.68	70	24.8016
115	TT	TT	GG	GA	CT	24	1.68	53	18.7783
116	CC	CT	GG	GG	CC	35	1.67	68	24.3824
117	CC	CT	GG	GA	CC	22	1.69	71	24.8591
118	CT	CT	GA	GG	CT	33	1.68	80	28.3447
119	TT	CT	GA	GA	CT	22	1.68	55	19.487
120	CT	CC	GA	GG	CC	29	1.67	84	30.1194
121	TT	CC	GG	GG	CC	26	1.59	51	20.1733
122	CT	TT	GA	GG	CC	31	1.7	76	26.2976
123	CT	CT	GA	GG	CC	24	1.67	60	21.5139
124	CC	TT	GA	GG	CC	29	1.65	73	26.8136
125	TT	TT	GG	GG	CC	27	1.58	75	30.0433
126	CT	CT	GG	GA	CC	33	1.65	80	29.3848
127	CC	CT	GG	GG	CC	20	1.58	55	22.0317
128	CC	CT	AA	GG	CT	25	1.68	62	21.9671
129	CT	CT	GG	GA	CT	29	1.68	86	30.4705
130	CC	CT	GG	GA	CC	20	1.63	55	20.7008
131	CC	TT	AA	GA	CC	22	1.61	58	22.3757
132	CT	CT	GA	GA	CC	37	1.67	92	32.9879
133	TT	CT	GG	GG	CC	37	1.72	75	25.3515
134	CT	CT	GA	GA	CC	25	1.65	60	22.0386
135	TT	TT	GG	GG	CC	23	1.65	55	20.202
136	TT	CC	GA	GA	CC	26	1.66	66	23.9512
137	CC	TT	GG	GG	CT	32	1.59	62	24.5243
138	CT	TT	GG	GA	CC	27	1.65	71	26.079
139	CC	TT	GG	GG	CC	25	1.59	60	23.7332
140	CT	CT	GG	GG	CC	22	1.68	59	20.9042
141	CT	CT	GA	GA	CC	20	1.68	56	19.8413
142	CT	CT	GA	GA	CC	25	1.6	81	31.6406
143	CC	CT	GA	GA	CT	24	1.68	53	18.7783
144	CT	CT	GG	GG	CT	26	1.6	55	21.4844
145	CC	TT	GA	GG	CT	30	1.56	61	25.0657
146	CC	CC	AA	GG	CC	24	1.63	63	23.7118
147	CT	TT	GG	AA	CC	26	1.66	55	19.9594
148	CT	CT	GA	GG	CC	26	1.69	62	21.7079
149	CC	CT	GA	GA	CT	27	1.68	56	19.8413
150	CT	TT	GA	GG	TT	28	1.67	52	18.6453
151	CC	CT	GG	GG	CC	25	1.71	64	21.8871
152	TT	CT	GG	GG	CC	29	1.58	62	24.8358
153	CC	CT	GG	GG	CC	29	1.66	62	22.4996
154	CT	TT	GA	GA	CT	34	1.68	82	29.0533
155	CT	CT	GG	GG	CC	22	1.65	69	25.3444
156	CT	CT	GA	GG	CT	22	1.6	52	20.3125
157	TT	CT	GA	GA	CC	31	1.65	49	17.9982
158	CT	CT	GG	GA	CT	28	1.6	58	22.6562
159	CC	TT	GA	GG	CT	33	1.67	66	23.6652
160	CT	TT	GA	AA	CC	18	1.65	53	19.4674
161	CT	TT	GA	GG	CC	34	1.55	74	30.8012
162	CC	CT	GA	GA	CT	28	1.64	80	29.7442
163	CT	TT	GG	AA	CC	32	1.68	81	28.699
164	CT	CT	GG	GA	CC	21	1.65	78	28.6501
165	CC	TT	GA	GA	CT	21	1.57	50	20.2848
166	TT	TT	GG	GG	CC	26	1.65	56	20.5693
167	CC	TT	AA	GG	CC	24	1.69	72	25.2092
168	CC	CT	GA	GA	TT	26	1.59	80	31.6443
169	CC	CT	GA	GA	CC	25	1.67	55	19.721
170	CC	TT	GG	GG	CC	31	1.64	62	23.0518
171	CC	TT	GG	GG	CC	33	1.63	72	27.0993
172	CT	TT	AA	GG	CC	33	1.72	76	25.6896
173	CT	CT	GG	GG	CC	25	1.68	48	17.0068
174	CT	CT	GG	GG	CC	23	1.67	50	17.9282
175	CT	CT	GA	GG	CT	33	1.65	61	22.4059
176	CC	TT	GA	GG	CT	24	1.67	49	17.5697
177	CT	TT	GG	GG	CC	25	1.63	50	18.8189
178	CT	CC	GA	GG	CC	30	1.67	62	22.231
179	CT	TT	GA	GA	CC	32	1.72	102	34.4781
180	CC	CT	GA	GG	CT	21	1.66	49	17.782
181	TT	CT	GG	GA	CC	25	1.63	52	19.5717
182	CT	CT	GG	GG	CC	30	1.59	48	18.9866
183	CC	CC	GG	GA	CT	24	1.64	48	17.8465
184	TT	CC	GA	GG	CT	20	1.68	47	16.6525
185	TT	TT	GG	GA	CC	19	1.67	56	20.0796
186	CT	CC	GG	GA	CC	35	1.68	64	22.6757
187	CT	TT	GG	GA	CC	33	1.7	56	19.3772
188	CT	TT	GG	GA	CC	20	1.64	55	20.4491
189	TT	CC	GA	GG	CC	23	1.64	50	18.5901
190	TT	CC	GA	GG	CC	29	1.68	59	20.9042
191	CT	TT	GG	AA	CT	27	1.65	52	19.1001
192	CC	CT	GG	GG	CC	23	1.7	68	23.5294
193	CC	TT	GG	GA	CC	22	1.65	59	21.6713
194	CC	CC	GG	GG	CC	34	1.65	66	24.2424
195	CT	CT	GG	GG	CC	32	1.66	86	31.2092
196	CT	TT	AA	GG	CC	27	1.7	71	24.5675
197	CT	TT	GA	AA	CC	23	1.64	59	21.9363
198	TT	CC	GG	GG	CT	24	1.66	54	19.5965
199	CC	CT	GA	GG	CC	27	1.65	56	20.5693
200	CT	TT	GG	GA	CC	28	1.67	42	15.0597
201	CC	TT	GG	GG	CT	18	1.65	54	19.8347
202	CC	CC	GG	GG	CC	18	1.68	59	20.9042
203	CC	CT	GG	GG	CC	23	1.68	51	18.0697
204	CT	CC	GG	GG	CT	24	1.67	54	19.3625
205	CC	CC	GG	GG	CT	27	1.65	51	18.7328
206	CC	CC	GA	GG	CC	27	1.63	50	18.8189
207	CT	CT	GA	GG	CC	32	1.54	57	24.0344
208	CC	CT	GA	GG	CC	22	1.56	48	19.7239
209	CC	TT	AA	GA	CC	26	1.64	59	21.9363
210	CT	CT	GA	GG	CC	20	1.68	58	20.5499
211	CC	TT	GA	GG	CC	27	1.68	62	21.9671
212	CT	CT	GG	AA	CT	26	1.64	58	21.5645
213	TT	CT	GA	GA	CC	26	1.59	56	22.151
214	CT	CT	GA	GG	CC	19	1.65	70	25.7117
215	CT	CC	GG	GA	CC	23	1.66	63	22.8625
216	CT	CT	GG	GG	CC	18	1.62	58	22.1003
217	CC	TT	GG	GA	TT	22	1.65	54	19.8347
218	TT	TT	AA	GG	CC	34	1.66	83	30.1205
219	CC	CC	GA	GG	CT	25	1.69	74	25.9095
220	CT	TT	GG	GG	CC	31	1.65	62	22.7732
221	CC	TT	GA	GG	CT	26	1.68	72	25.5102
222	CT	CT	GG	GG	CT	21	1.65	61	22.4059
223	CC	CC	GG	GA	CT	20	1.64	56	20.8209
224	CT	CT	GA	GA	TT	30	1.68	75	26.5731
225	CC	CT	GA	GG	CC	22	1.66	54	19.5965
226	CT	CT	GG	GG	CC	20	1.68	54	19.1327
227	CT	TT	GA	GA	TT	35	1.66	70	25.4028
228	CC	CC	GA	GG	CT	27	1.63	58	21.83
229	CT	TT	GA	GG	CC	27	1.66	71	25.7657
230	CC	TT	AA	GG	CC	20	1.71	70	23.939
231	CT	TT	GG	GA	CC	32	1.63	81	30.4867
232	CC	CT	GG	AA	CC	34	1.62	59	22.4813
233	CT	CC	GA	GG	CC	26	1.62	58	22.1003
234	CT	CT	GG	GG	CC	25	1.68	52	18.424
235	TT	TT	GA	GG	CT	20	1.66	52	18.8707
236	CT	CT	GA	GA	CC	30	1.65	58	21.3039
237	CC	CT	GG	GA	CC	30	1.62	59	22.4813
238	CT	CT	GA	GG	CT	26	1.64	55	20.4491
239	CC	CT	GG	GG	CC	20	1.65	50	18.3655
240	CC	CT	GA	GG	CT	25	1.68	55	19.487
241	TT	CT	GA	GG	CC	19	1.6	50	19.5312
242	TT	CT	GG	GG	CC	23	1.62	56	21.3382
243	CT	TT	GG	GG	CC	34	1.66	62	22.4996
244	TT	TT	GG	GA	TT	33	1.62	62	23.6244
245	CT	CT	GA	GG	CC	20	1.64	52	19.3337
246	CT	CC	GG	GG	CC	23	1.62	58	22.1003
247	CT	CT	AA	GA	CC	28	1.68	59	20.9042
248	TT	CT	GG	GG	CT	21	1.71	69	23.597
249	CT	CT	GA	GG	CC	35	1.65	58	21.3039
250	CT	CT	GA	GG	CC	26	1.52	57	24.6711
251	CC	CT	GA	GG	CT	27	1.56	54	22.1893
252	CC	CT	GG	GG	CT	28	1.63	52	19.5717
253	TT	CT	GG	GA	CC	27	1.64	59	21.9363
254	CC	CT	GA	GG	CC	23	1.68	58	20.5499
255	CT	TT	AA	GG	CC	23	1.64	52	19.3337
256	CT	TT	GG	GG	CT	19	1.64	59	21.9363
257	TT	CC	GA	GG	CC	32	1.68	64	22.6757
258	CT	TT	GG	GA	CC	19	1.65	70	25.7117
259	TT	CT	GG	GG	CC	25	1.67	55	19.721
260	CT	CT	GG	GA	CT	24	1.68	70	24.8016
261	CT	TT	GA	GG	CC	27	1.68	71	25.1559
262	TT	TT	GG	GG	CT	21	1.65	55	20.202
263	CT	TT	GG	GA	CC	27	1.64	59	21.9363
264	TT	CT	GG	GG	CC	22	1.66	58	21.048
265	CC	CT	GG	GA	CC	18	1.66	59	21.4109
266	CC	TT	GG	GG	CC	30	1.69	77	26.9598
267	CT	CC	GA	GG	CC	26	1.59	51	20.1733
268	TT	CT	GA	GG	CC	23	1.69	59	20.6575
269	TT	TT	GG	GG	CT	20	1.64	52	19.3337
270	CC	TT	GG	GG	CC	32	1.7	74	25.6055
271	CT	TT	GG	AA	CC	23	1.64	54	20.0773
272	TT	CT	GG	GA	CC	33	1.68	63	22.3214
273	CT	CT	GG	GG	CC	25	1.69	59	20.6575
274	CC	CT	GG	GA	CC	20	1.64	52	19.3337
275	CT	CT	GG	GG	CC	23	1.63	50	18.8189
276	CT	TT	GG	GG	CC	32	1.62	70	26.6728
277	CT	TT	GA	GA	CC	30	1.65	50	18.3655
278	CT	CT	GG	GA	CC	20	1.71	65	22.2291
279	CC	TT	GA	GA	CT	19	1.6	45	17.5781
280	CT	CT	GG	GA	CC	21	1.73	60	20.0474
281	CC	CT	GG	GA	CC	19	1.7	56	19.3772
282	CC	TT	GG	GG	CC	23	1.62	55	20.9572
283	CT	TT	GG	GA	CC	25	1.62	56	21.3382
284	CC	CC	GA	GG	CC	30	1.56	60	24.6548
285	CT	CT	GA	GG	CC	23	1.55	75	31.2175
286	CC	TT	GG	GG	CC	26	1.6	46	17.9687
287	CC	CT	GG	GG	CC	27	1.7	58	20.0692
288	CT	CT	GG	GA	CC	22	1.64	53	19.7055
289	CT	CT	GG	GG	CC	31	1.62	50	19.052
290	CT	CT	GA	GA	CC	29	1.65	60	22.0386
291	CT	TT	GG	GG	CC	22	1.57	77	31.2386
292	CT	CT	GA	GG	CC	21	1.61	54	20.8325
293	CT	TT	GA	GG	CT	30	1.64	52	19.3337
294	CT	CT	GG	AA	CT	27	1.56	90	36.9822
295	CC	CT	GG	GG	CC	37	1.7	90	31.1419
296	CC	CT	GA	GA	CT	25	1.55	56	23.3091
297	CT	CT	AA	GG	CC	24	1.63	60	22.5827
298	TT	CT	GG	GG	CC	36	1.76	50	16.1415
299	CT	CC	GG	GG	CC	30	1.65	60	22.0386
300	CC	CC	GA	GG	CC	18	1.67	55	19.721
301	CC	CC	GA	GG	CC	35	1.83	98	29.2633
302	CC	CT	GA	GA	CC	23	1.57	50	20.2848
303	CC	CC	GG	GG	CC	35	1.64	70	26.0262
304	CT	TT	GA	GG	CC	30	1.66	60	21.7738
305	CC	TT	GG	GA	TT	24	1.67	55	19.721
306	CC	CT	GG	GG	CC	38	1.64	90	33.4622
307	TT	CC	GG	GA	CC	22	1.66	56	20.3223
308	CC	CC	GG	GG	CC	20	1.63	49	18.4425
309	CC	CC	GA	GA	CC	18	1.7	60	20.7612
310	CC	CT	GG	GG	CT	24	1.65	55	20.202
311	CC	TT	GA	GA	CT	25	1.58	50	20.0288
312	TT	CT	AA	GG	CT	28	1.64	70	26.0262
313	TT	CC	AA	GA	CT	33	1.65	70	25.7117
314	CT	CT	AA	GG	CC	34	1.6	80	31.25
315	CT	CT	GG	GG	CC	18	1.49	56	25.2241
316	CC	CT	GA	AA	CC	25	1.64	76	28.257
317	CC	TT	GA	GA	CT	17	1.7	70	24.2215
318	CT	TT	AA	GA	CT	27	1.67	65	23.3067
319	CT	CT	GG	GA	CC	28	1.65	70	25.7117
320	CT	TT	GG	GG	CC	23	1.7	65	22.4913
321	CT	TT	GG	GA	CC	26	1.65	60	22.0386
322	CC	CC	GG	GA	CT	31	1.61	70	27.0051
323	TT	CC	GG	GG	CC	31	1.7	90	31.1419
324	CT	TT	GA	GG	CC	20	1.56	46	18.902
325	CT	TT	GG	GA	CT	27	1.76	65	20.984
326	CT	TT	AA	GA	CT	24	1.65	58	21.3039
327	CT	TT	GG	GA	CC	34	1.74	65	21.4692
328	CT	CT	GG	GG	CC	24	1.68	60	21.2585
329	CT	TT	GA	GG	CC	29	1.76	70	22.5981
330	CT	CT	GG	GA	CC	22	1.67	67	24.0238
331	CT	CC	GA	GA	CC	30	1.65	76	27.9155
332	CC	CT	GA	GG	CC	31	1.64	57	21.1927
333	CT	CT	GA	GG	CC	26	1.67	90	32.2708
334	CC	TT	GA	GG	CC	29	1.57	45	18.2563
335	TT	CT	GA	AA	CC	33	1.81	60	18.3145
336	CT	TT	GG	GA	CT	32	1.64	63	23.4236
337	CC	CT	GG	GG	CC	32	1.63	60	22.5827
338	CT	TT	GA	GA	CC	30	1.68	56	19.8413
339	CT	TT	GG	GG	CC	22	1.66	62	22.4996
340	CC	CT	GG	GG	CT	33	1.62	62	23.6244
341	TT	TT	GG	GG	CC	23	1.55	70	29.1363
342	CT	CC	GG	GG	CC	28	1.6	79	30.8594
343	CT	CT	GG	GA	CT	29	1.65	72	26.4463
344	CT	CT	GG	GA	CC	26	1.65	60	22.0386
345	CT	CT	GG	GA	CC	24	1.76	65	20.984
346	CC	CT	GG	GG	CC	26	1.67	60	21.5139
347	CC	CT	GG	GG	CC	27	1.68	72	25.5102
348	TT	TT	GA	GG	CT	28	1.65	56	20.5693
349	CT	CC	GG	GA	CC	31	1.76	67	21.6296
350	CC	CT	AA	GG	CC	19	1.59	76	30.0621
351	CT	TT	GG	GG	CT	26	1.78	116	36.6115
352	CC	CT	AA	GG	CT	27	1.64	57	21.1927
353	TT	TT	GG	GA	CC	28	1.6	46	17.9687
354	TT	TT	GG	GG	CC	24	1.6	50	19.5312
355	CC	CT	GA	GA	CC	25	1.71	55	18.8092
356	CT	TT	GG	GG	CC	27	1.61	51	19.6752
357	CT	CT	GG	GG	CT	31	1.64	61	22.68
358	CC	CT	GA	GG	CC	31	1.59	61	24.1288
359	TT	CC	GG	AA	CC	26	1.58	52	20.83
360	CT	CC	AA	GG	CC	30	1.62	72	27.4348
361	CC	CT	GA	GG	TT	19	1.7	60	20.7612
362	TT	TT	GG	GG	CC	29	1.54	78	32.8892
363	CC	CT	GG	GG	CC	26	1.62	110	41.9143
364	CT	CT	GG	GG	CT	26	1.76	56	18.0785
365	CT	CT	GG	GG	CC	28	1.65	70	25.7117
366	CC	CT	GG	GG	CC	23	1.63	49	18.4425
367	CT	CT	GA	GA	CT	29	1.6	60	23.4375
368	CT	TT	GG	GG	CT	24	1.65	59	21.6713
369	CC	TT	AA	GG	CC	27	1.78	69	21.7776
370	CC	CT	GA	GA	CC	32	1.64	60	22.3081
371	CT	CT	GG	GG	CC	34	1.67	58	20.7967
372	CT	TT	GG	GG	CC	35	1.65	55	20.202
373	CT	CC	GA	GG	CC	27	1.76	65	20.984
374	CT	CT	GG	GA	CC	28	1.6	55	21.4844
375	CC	TT	GA	GG	CC	32	1.67	69	24.7409
376	CC	TT	GA	GG	CC	21	1.68	68	24.093
377	CT	CC	GA	GG	CC	19	1.6	67	26.1719
378	CC	CC	GA	GG	CC	27	1.68	65	23.03
379	CC	TT	GA	GG	TT	26	1.69	66	23.1084
380	CC	CT	GA	GG	CT	26	1.78	65	20.5151
381	CC	CT	GG	GA	CT	32	1.76	80	25.8264
382	CT	CT	GG	GG	CC	19	1.87	67	19.1598
383	CC	TT	GG	GG	CC	25	1.67	77	27.6095
384	CC	CT	GG	GA	CC	26	1.76	56	18.0785
385	CT	CT	GG	GG	CT	27	1.76	58	18.7242
386	CC	CT	GG	GG	CC	28	1.76	79	25.5036
387	CT	TT	GG	GG	CC	34	1.66	59	21.4109
388	CC	CC	GA	GA	CC	29	1.66	65	23.5883
389	CT	CT	GG	GA	CC	19	1.76	66	21.3068
390	CC	TT	AA	GG	CT	28	1.66	67	24.3141
391	CC	CT	GA	GA	CC	30	1.65	66	24.2424
392	CC	CT	GG	GA	CC	24	1.65	66	24.2424
393	CC	CC	GG	AA	CC	28	1.65	67	24.6097
394	CC	CT	GA	GG	CC	26	1.66	68	24.677
395	CT	TT	GA	GG	TT	22	1.64	56	20.8209
396	CT	CT	GA	GA	CC	21	1.58	57	22.8329
397	CC	TT	GG	GA	CC	28	1.76	58	18.7242
398	CC	CC	GA	GG	CC	25	1.66	68	24.677
399	CC	CC	GG	AA	CC	24	1.56	67	27.5312
400	TT	CC	GG	GG	CT	29	1.76	66	21.3068
401	TT	TT	GG	GA	CC	30	1.77	56	17.8748
402	CC	TT	GG	GA	CC	26	1.56	60	24.6548
403	CC	CC	GA	GG	CT	28	1.65	64	23.5078
404	CC	CC	GG	GA	CC	25	1.66	56	20.3223
405	CT	CT	GG	GG	CT	28	1.76	70	22.5981
406	TT	CT	GG	GG	CC	27	1.66	67	24.3141
407	CC	CC	GG	GA	CC	26	1.65	68	24.977
408	TT	CT	GA	GA	CT	28	1.76	69	22.2753
409	TT	CC	GG	GG	CT	27	1.66	70	25.4028
410	CT	CT	GG	GG	CC	27	1.67	80	28.6851
411	CT	TT	GA	GG	CC	29	1.66	90	32.6608
412	TT	CT	GA	GG	CC	28	1.66	56	20.3223
413	CC	TT	GG	GG	CC	27	1.76	68	21.9525
414	CT	CT	GG	GG	CC	23	1.66	69	25.0399
415	TT	CT	GG	GG	CC	23	1.66	80	29.0318
416	CT	CC	GG	GA	CC	20	1.68	61	21.6128
417	TT	TT	GG	GG	CT	32	1.64	45	16.7311
418	TT	CT	GA	GG	CT	23	1.62	70	26.6728
419	CT	CT	GA	GG	CT	30	1.56	42	17.2584
420	CT	CT	GG	GA	CC	33	1.65	50	18.3655
421	CT	CT	GG	GG	CC	19	1.52	52	22.5069
422	CC	TT	GA	GG	CT	21	1.58	43	17.2248
423	CC	CT	GG	GA	CC	19	1.6	45	17.5781
424	CT	CT	GA	GG	CC	25	1.7	56	19.3772
425	CT	TT	GG	GG	CC	30	1.62	55	20.9572
426	CT	TT	GG	GG	TT	23	1.62	56	21.3382
427	CT	TT	GG	GA	CT	25	1.56	60	24.6548
428	TT	TT	GG	GG	CC	26	1.55	75	31.2175
429	CT	TT	GA	GG	CC	27	1.6	60	23.4375
430	CC	TT	GG	GG	CC	22	1.6	46	17.9687
431	CT	TT	GA	GA	CC	29	1.64	53	19.7055
432	CC	CC	AA	GA	CC	30	1.62	50	19.052
433	CC	TT	GG	GG	CC	23	1.65	60	22.0386
434	CT	TT	GG	GG	CT	25	1.57	77	31.2386
435	CT	CT	GG	GG	CC	26	1.61	54	20.8325
436	CT	TT	GA	GA	CC	27	1.64	52	19.3337
437	CT	CT	GG	GG	CC	22	1.56	90	36.9822
438	TT	CC	GA	GG	CC	31	1.7	90	31.1419
439	TT	CT	GG	GA	CC	29	1.55	56	23.3091
440	CC	TT	AA	GG	CT	22	1.65	60	22.0386
441	CT	TT	GG	GA	CC	31	1.66	61	22.1367
442	TT	CT	GA	GG	CC	30	1.64	60	22.3081
443	CT	CT	GG	GG	CC	23	1.62	56	21.3382
444	CC	CT	GG	GG	CC	25	1.65	65	23.8751
445	TT	CC	GG	GG	CC	26	1.74	70	23.1206
446	CT	CT	GG	GG	CT	27	1.65	60	22.0386
447	CC	CT	GG	GG	CC	31	1.65	55	20.202
448	TT	TT	GA	GG	CC	29	1.63	56	21.0772
449	CC	CT	GG	GG	CC	33	1.6	60	23.4375
450	TT	CT	GG	GA	CC	26	1.7	75	25.9516
451	CT	CC	GA	GG	CT	19	1.63	60	22.5827
452	CC	CC	GA	GG	CT	19	1.66	63	22.8625
453	CC	CT	GA	GG	CT	23	1.58	60	24.0346
454	CT	CT	GA	GG	CC	23	1.65	70	25.7117
455	CT	CC	GG	GA	CT	26	1.65	56	20.5693
456	CC	TT	GG	GA	CT	27	1.6	55	21.4844
457	CT	TT	GA	GG	CC	31	1.63	61	22.9591
458	CT	CT	GG	GA	CT	29	1.6	63	24.6094
459	CC	CT	GA	GG	TT	23	1.56	56	23.0112
460	CT	CT	GG	GG	CC	23	1.67	65	23.3067
461	CC	CC	GA	GG	CT	24	1.68	70	24.8016
462	CT	CT	GA	GG	CT	28	1.6	60	23.4375
463	CT	CT	GG	GG	CC	28	1.7	68	23.5294
464	CT	TT	GG	GA	CT	21	1.56	60	24.6548
465	CC	CC	GG	GG	CC	20	1.71	55	18.8092
466	CT	CC	GG	GG	CC	27	1.64	72	26.7698
467	CT	TT	GG	GG	CC	32	1.7	80	27.6817
468	CT	TT	GG	GG	CC	35	1.65	80	29.3848
469	CT	TT	GA	GG	CC	28	1.63	85	31.9922
470	CT	CT	GA	GG	CC	27	1.68	53	18.7783
471	CT	CT	GG	GA	CT	35	1.58	62	24.8358
472	TT	CT	AA	GG	CT	26	1.57	64	25.9645
473	CC	TT	GG	GG	CC	34	1.56	58	23.833
474	CT	CT	GG	GG	CC	27	1.66	65	23.5883
475	CC	TT	GG	GG	CT	30	1.68	70	24.8016
476	CT	CT	GA	GG	CC	30	1.75	70	22.8571
477	TT	CT	GG	GG	CC	28	1.7	73	25.2595
478	CT	CC	AA	GG	CC	28	1.6	59	23.0469
479	CT	CC	GA	GG	CT	22	1.65	65	23.8751
480	TT	CC	GA	GG	CC	22	1.6	50	19.5312
481	CC	CT	GG	GA	CC	26	1.5	90	40
482	CC	TT	GA	GA	CT	26	1.6	50	19.5312
483	TT	CT	AA	GG	CC	33	1.51	64	28.0689
484	CT	TT	GA	GG	CT	21	1.6	47	18.3594
485	CT	CT	GA	GG	CC	31	1.64	74	27.5134
486	CC	CT	GA	GG	CC	22	1.52	58	25.1039
487	CT	TT	GA	GA	CC	22	1.72	72	24.3375
488	TT	CC	GG	GG	CC	22	1.82	90	27.1706
489	CC	CT	AA	GG	CC	22	1.66	67	24.3141
490	CC	CC	GG	GA	CT	27	1.64	73	27.1416
491	CT	CT	GA	GG	CC	21	1.8	85	26.2346
492	CT	TT	GG	GA	CC	24	1.7	90	31.1419
493	TT	CT	GA	GG	CC	34	1.58	67	26.8386
494	CT	TT	GG	GG	CC	20	1.5	54	24
495	CC	CC	GG	GG	CC	23	1.58	64	25.6369
496	CT	TT	GG	GG	CC	28	1.55	63	26.2227
497	CT	CC	GG	GA	CC	25	1.56	62	25.4767
498	CT	CT	GA	GG	CC	19	1.72	72	24.3375
499	TT	CT	GA	GG	CC	23	1.59	50	19.7777
500	CT	CT	GG	GG	CC	20	1.71	55	18.8092
501	CT	TT	GG	GG	CC	27	1.67	50	17.9282
502	CT	CT	GG	GG	CC	32	1.7	80	27.6817
503	CT	TT	GG	GA	CC	35	1.65	80	29.3848
504	CT	CT	GA	GG	CC	28	1.63	85	31.9922
505	CC	CT	GG	GA	CC	32	1.67	69	24.7409
506	CC	CT	GG	GG	CC	21	1.65	51	18.7328
507	CT	CT	GA	GG	CC	27	1.68	53	18.7783
508	CC	CT	GA	GA	CC	31	1.58	62	24.8358
509	CC	CC	GA	GG	CC	26	1.57	64	25.9645
510	CC	TT	GA	GA	CT	31	1.56	58	23.833
511	TT	CT	GG	GG	CT	27	1.66	65	23.5883
512	CC	CT	GG	GG	CC	26	1.58	55	22.0317
513	CC	CC	GA	GG	CT	30	1.68	70	24.8016
514	CC	CT	GG	GG	CC	30	1.75	70	22.8571
515	TT	CT	GA	GG	CC	28	1.7	73	25.2595
516	CC	CT	GG	GG	CT	25	1.6	56	21.875
517	CT	CT	GG	GG	CT	34	1.64	70	26.0262
518	CC	CT	GG	GG	CT	28	1.6	59	23.0469
519	TT	CC	GA	GG	CC	22	1.65	65	23.8751
520	CT	CT	GA	GG	CC	22	1.6	50	19.5312
521	CT	CT	GG	GG	CT	26	1.55	45	18.7305
522	CT	TT	GG	GG	CC	27	1.5	42	18.6667
523	CC	TT	GG	GG	CC	25	1.64	53	19.7055
524	CT	CT	GG	GG	CT	33	1.51	64	28.0689
525	TT	CC	GG	GG	CC	21	1.6	47	18.3594
526	TT	CT	GG	GA	CC	24	1.63	57	21.4536
527	CT	CT	GG	GG	CT	31	1.64	74	27.5134
528	CT	CC	GG	GG	CC	20	1.76	84	27.1178
529	CC	TT	GA	GG	CC	22	1.52	58	25.1039
530	CC	CT	AA	GG	CC	22	1.72	72	24.3375
531	CC	CT	GA	GG	CC	22	1.82	90	27.1706
532	CC	CT	GA	GG	CC	22	1.66	67	24.3141
533	TT	TT	GA	GG	CC	27	1.64	73	27.1416
534	CT	CT	GA	AA	CC	24	1.7	90	31.1419
535	CC	TT	GA	GA	CT	28	1.65	59	21.6713
536	CT	TT	GG	GA	CC	27	1.72	77.4	26.1628
537	TT	CC	GG	GG	CC	32	1.58	67	26.8386
538	CT	TT	GA	GA	CC	20	1.5	54	24
539	CT	CC	GG	GG	CC	19	1.72	59	19.9432
540	CC	CT	GA	GG	CC	23	1.58	64	25.6369
541	CC	TT	GG	GG	CC	25	1.76	98	31.6374
542	CT	TT	GA	GG	CC	21	1.56	60	24.6548
543	CT	CC	GG	GA	CC	19	1.72	72	24.3375
544	CC	TT	GA	GG	CT	22	1.73	60	20.0474
545	CC	TT	GA	GG	CC	27	1.67	50	17.9282
546	CC	CT	GA	GA	CC	27	1.64	72	26.7698
547	CT	CT	GA	GA	CC	32	1.7	80	27.6817
548	CC	CC	GG	GG	CT	35	1.65	80	29.3848
549	CT	CC	GA	GA	CC	28	1.63	85	31.9922
550	CT	CC	GA	GG	CT	27	1.68	53	18.7783
551	CC	CC	GG	GG	CC	35	1.58	62	24.8358
552	CC	CT	GA	AA	CC	26	1.57	64	25.9645
553	CT	TT	GG	GA	CC	27	1.66	65	23.5883
554	CT	CC	GG	GG	CT	26	1.58	55	22.0317
555	CC	CT	GA	GG	CT	30	1.68	70	24.8016
556	CT	TT	GA	GG	CT	30	1.75	70	22.8571
557	CT	CC	GG	GA	CC	25	1.6	56	21.875
558	CT	TT	GG	GG	CC	34	1.64	70	26.0262
559	CC	TT	GG	GG	CC	22	1.6	50	19.5312
560	CC	CC	GA	GA	CC	25	1.55	45	18.7305
561	CT	TT	GG	GA	CC	24	1.5	50	22.2222
562	TT	CT	GG	GG	CC	25	1.64	53	19.7055
563	CC	CC	GG	GG	CT	33	1.51	64	28.0689
564	CC	TT	GG	GG	CC	21	1.6	47	18.3594
565	CC	CT	GG	GG	CC	24	1.63	57	21.4536
566	CC	TT	AA	GG	CT	31	1.64	74	27.5134
567	CT	CT	GG	GG	CT	20	1.76	84	27.1178
568	CT	CT	GG	GG	CC	22	1.72	72	24.3375
569	CT	CC	GA	GG	CC	22	1.82	90	27.1706
570	CT	CT	GA	GG	CC	22	1.66	67	24.3141
571	CT	CC	GG	GG	CC	27	1.64	73	27.1416
572	CT	CT	GG	GG	CT	21	1.8	85	26.2346
573	CC	TT	GA	GG	CC	24	1.7	90	31.1419
574	CC	CT	GA	GG	CT	28	1.65	59	21.6713
575	CC	CT	GA	GG	CC	27	1.72	77	26.0276
576	TT	CT	GA	GG	CC	36	1.58	67	26.8386
577	CT	TT	GG	GA	CC	20	1.5	54	24
578	CC	TT	AA	GA	CC	19	1.72	59	19.9432
579	TT	CT	GA	GG	CC	23	1.58	64	25.6369
580	CC	CT	GA	GG	CC	25	1.76	98	31.6374
581	TT	TT	GA	GG	CC	21	1.56	60	24.6548
582	CT	TT	GA	GG	CT	19	1.72	72	24.3375
583	CT	TT	GG	GA	CC	22	1.73	60	20.0474
584	CT	CT	GG	GG	CC	23	1.59	50	19.7777
585	CC	TT	GG	GA	CC	27	1.67	50	17.9282
586	CT	CC	GA	GG	CC	27	1.64	72	26.7698
587	CC	TT	GG	GG	CC	32	1.7	80	27.6817
588	CT	TT	GG	GA	CC	28	1.63	85	31.9922
589	CT	CC	GG	GG	CC	32	1.67	69	24.7409
590	CC	TT	GA	GG	CC	21	1.65	51	18.7328
591	CC	CT	GG	GG	CC	35	1.56	58	23.833
592	CT	TT	GG	AA	CC	27	1.66	65	23.5883
593	CT	TT	GG	GG	CC	26	1.58	55	22.0317
594	CC	TT	GG	GG	CC	30	1.68	70	24.8016
595	CT	CT	GA	GG	CC	30	1.75	70	22.8571
596	CT	TT	GA	GG	CC	28	1.7	73	25.2595
597	CT	TT	AA	GG	CC	34	1.64	70	26.0262
598	CC	CT	GA	AA	CC	22	1.65	65	23.8751
599	CT	TT	GA	GG	CT	22	1.6	50	19.5312
600	CT	TT	GA	GG	CC	25	1.64	53	19.7055
601	CT	CT	GG	GG	CC	27	1.51	64	28.0689
602	CT	CT	GG	GG	CT	25	1.64	53	19.7055
603	TT	CC	GG	AA	CC	33	1.51	64	28.0689
604	CC	CT	GG	GG	CC	21	1.6	47	18.3594
605	CC	CC	GG	GG	CC	24	1.63	57	21.4536
606	CC	TT	GG	GG	CC	31	1.64	74	27.5134
607	CT	TT	GG	GG	CC	20	1.76	84	27.1178
608	TT	CT	GG	GG	CT	22	1.52	58	25.1039
609	TT	CC	GG	GG	CC	22	1.82	90	27.1706
610	CC	CT	GG	GG	CC	27	1.64	73	27.1416
611	CT	TT	GG	GA	CC	21	1.8	85	26.2346
612	CT	CC	GG	GA	CC	24	1.7	90	31.1419
613	CT	CT	GG	GG	CC	28	1.65	59	21.6713
614	CC	CT	GG	GG	CC	27	1.72	77.4	26.1628
615	TT	TT	GA	GG	CC	20	1.5	54	24
616	TT	CC	GA	GG	CC	19	1.72	59	19.9432
617	TT	CT	GA	GA	CT	23	1.58	64	25.6369
618	CC	TT	GG	GA	CC	25	1.76	98	31.6374
619	CC	CC	GG	GG	CC	28	1.64	53	19.7055
620	CT	CC	GG	GA	CC	29	1.51	64	28.0689
621	CC	TT	GA	GG	CC	28	1.56	60	24.6548
622	TT	CT	GG	GG	CC	19	1.72	72	24.3375
623	TT	CC	GG	GA	CC	22	1.73	60	20.0474
624	TT	CT	AA	GG	CC	23	1.59	50	19.7777
625	CC	CT	GA	GG	CC	20	1.71	55	18.8092
626	CC	CT	GG	GG	CT	27	1.67	50	17.9282
627	CC	TT	GG	GG	CT	27	1.64	72	26.7698
628	CC	CC	GG	GG	CC	32	1.7	80	27.6817
629	CC	CC	GG	GG	CC	35	1.65	80	29.3848
630	CT	TT	GG	GG	CC	28	1.63	85	31.9922
631	CT	CT	GG	GG	CC	21	1.65	51	18.7328
632	CT	CC	GA	GG	CC	27	1.68	53	18.7783
633	CT	CT	GA	GG	CT	30	1.68	70	24.8016
634	CT	CC	GG	GG	CC	30	1.75	70	22.8571
635	CC	TT	GG	GG	CC	28	1.7	73	25.2595
636	CC	CT	GA	GA	CT	25	1.6	56	21.875
637	CC	CC	GG	GA	CT	34	1.64	70	26.0262
638	CT	CT	GG	GA	CC	28	1.6	59	23.0469
639	TT	TT	GG	GA	CC	22	1.65	65	23.8751
640	CC	CT	GG	GG	CC	22	1.6	50	19.5312
641	CT	TT	GG	GA	CT	28	1.64	53	19.7055
642	CT	CT	AA	GG	CC	25	1.64	53	19.7055
643	TT	TT	GA	GG	CC	33	1.51	64	28.0689
644	CC	TT	AA	AA	CC	21	1.6	47	18.3594
645	CC	CT	GG	GA	CT	24	1.63	57	21.4536
646	TT	TT	AA	GG	CC	31	1.64	74	27.5134
647	CC	TT	GG	GA	CC	20	1.76	84	27.1178
648	CT	CC	GA	GG	CC	22	1.52	58	25.1039
649	CC	CT	AA	GG	CC	22	1.82	90	27.1706
650	CC	CT	GG	GG	CC	27	1.64	73	27.1416
651	CC	TT	GA	GG	CC	21	1.8	85	26.2346
652	CT	CC	GA	GA	CC	24	1.7	90	31.1419
653	CT	TT	GG	GA	CC	28	1.65	59	21.6713
654	CT	CT	AA	GG	CC	27	1.72	77.4	26.1628
655	TT	CT	GA	GA	CT	35	1.58	67	26.8386
656	CT	CT	GA	GG	CC	20	1.5	54	24
657	CC	TT	GA	GG	CT	19	1.72	59	19.9432
658	CT	CT	GG	GG	CT	23	1.58	64	25.6369
659	CT	CT	GG	GG	CC	25	1.76	98	31.6374
660	CT	TT	GG	GA	CT	26	1.65	59	21.6713
661	CT	CC	GA	AA	CT	25	1.72	77.4	26.1628
662	CT	TT	GG	GA	CT	24	1.58	67	26.8386
663	CC	TT	GG	GA	CC	23	1.5	54	24
664	CC	CT	GG	GG	CC	34	1.72	59	19.9432
665	CT	CC	GA	GG	CC	22	1.58	64	25.6369
666	CC	TT	GA	GG	CC	33	1.76	98	31.6374
667	CT	TT	GA	GG	TT	30	1.75	70	22.8571
668	CT	CT	GG	GG	CT	27	1.7	73	25.2595
669	CT	CC	GG	GG	CC	25	1.6	56	21.875
670	CT	CT	AA	GG	TT	34	1.64	70	26.0262
671	CC	CT	GG	GG	CC	27	1.6	59	23.0469
672	CT	TT	GA	GG	CC	22	1.65	65	23.8751
673	CC	CC	GA	GA	CT	22	1.6	50	19.5312
674	CC	CT	GA	GG	CC	28	1.64	53	19.7055
675	CC	CT	GG	GA	CC	21	1.7	130	44.9827
676	CT	TT	GG	GG	CC	25	1.6	82	32.0312
677	CT	TT	GG	GG	CC	34	1.6	57	22.2656
678	CT	CT	GG	GG	CC	21	1.63	46	17.3134
679	CT	CC	GG	GA	CC	32	1.63	60	22.5827
680	CT	CT	GG	GA	CC	28	1.65	104	38.2002
681	CC	TT	GG	GG	CC	23	1.7	69	23.8754
682	CC	CT	GG	GA	CT	26	1.58	60	24.0346
683	CT	CC	GG	GG	CC	26	1.63	58	21.83
684	CC	CT	GG	GA	CT	34	1.7	81	28.0277
685	CT	CC	GG	GG	CC	35	1.6	59	23.0469
686	CC	CT	GG	GG	CC	33	1.6	70	27.3437
687	CT	CT	GG	GA	CC	29	1.62	70	26.6728
688	CC	CT	GG	GG	CT	32	1.65	82	30.1194
689	CT	CT	GG	GA	CC	32	1.65	67	24.6097
690	CT	CT	GG	GG	CT	35	1.58	77	30.8444
691	TT	TT	GG	GA	CT	25	1.69	65	22.7583
692	CC	CT	GG	GG	CC	27	1.64	76	28.257
693	CC	CT	GG	GG	CC	31	1.58	72	28.8415
694	CT	CT	GG	GA	CC	31	1.64	57	21.1927
695	CT	CC	GG	GG	CT	31	1.64	58	21.5645
696	CC	CT	GG	GG	CT	34	1.52	57	24.6711
697	TT	CT	GG	GG	CC	26	1.56	54	22.1893
698	TT	CT	GG	GG	CC	23	1.68	54	19.1327
699	CT	CT	GG	GA	CC	23	1.65	53	19.4674
700	CT	CC	GG	GG	CT	24	1.65	55	20.202
701	CC	TT	GG	GA	CC	29	1.68	74	26.2188
702	CT	CT	GG	GG	CT	33	1.7	70	24.2215
703	CT	CT	GG	GG	CC	27	1.64	58	21.5645
704	CT	CT	GG	GG	CC	24	1.66	58	21.048
705	CC	CT	GG	GA	CC	29	1.59	62	24.5243
706	CC	TT	GG	GG	CC	19	1.65	72	26.4463
707	CT	CC	GG	GG	CC	30	1.66	59	21.4109
708	CC	CT	GG	GG	CC	24	1.66	59	21.4109
709	CT	CT	GG	GG	CC	31	1.62	60	22.8624
710	CT	TT	GG	GA	CC	23	1.67	54	19.3625
711	CT	CT	GG	GG	CC	33	1.54	66	27.8293
712	CT	CT	GG	GA	TT	32	1.68	70	24.8016
713	CT	TT	GG	AA	CC	23	1.66	54	19.5965
714	CC	CT	GG	GG	CT	31	1.62	60	22.8624
715	CC	CC	GG	GG	CC	27	1.65	58	21.3039
716	CT	CT	GG	GG	CC	21	1.65	62	22.7732
